# Supplementary material for: Age-Related Relationships between Innate Immunity and Plasma Carotenoids in an Obligate Avian Scavenger
Source: PLoS One. 2015 Nov 6;10(11):e0141759. doi: 10.1371/journal.pone.0141759 (PMC4636298; doi:10.1371/journal.pone.0141759)
Supplement: S1 Text — (XLSX) [file pone.0141759.s001.xlsx]

## Sheet: Hoja1
Individual	Age	Hemagglu	Lysis	Sex	Cartot	Pathogen presence	Pathogen lesions	Faultbars	tail	Condition	Wing	tarsus	mass	tzea	tlut	cislutzea	alphacryp	betacryp	Echi	betacaro
1	1	7.5	0	2	0.448875	1	3	0	70	7752.99	252	97.73	5060	0.130109	0.199225	0.100215	0.00554254	0.0017984	0	0.0119843
2	1	7.5	3	2	1.20549	1	1	.	110	7513.08	290	111.82	6720	0.28811	0.547027	0.232953	0.0320689	0.00728427	0	0.0980429
3	1	7	3	2	0.0834917	1	1	0	270	6536.56	503	123.38	7360	0.0182506	0.0424437	0.0227973	0	0	0	0
4	1	8	2	2	0.243437	1	1	0	35	.	140	78.35	3320	0.0351059	0.101764	0.045572	0.00385749	0	0	0.0571369
5	1	8	3	2	0.439614	0	0	.	155	5773.81	310	121.32	6250	0.0948772	0.161826	0.0954473	0.0264395	0.00514584	0.00324543	0.0526334
6	1	7	5	2	0.220017	0	0	.	145	6817.19	353	118.65	7005	0.0561925	0.100945	0.048723	0.0078661	0	0	0.00629062
7	1	7	0	1	0.445223	1	2	0	210	5253.76	482	126.4	6260	0.148465	0.189769	0.0793827	0.0065173	0.00221399	0	0.0188756
8	1	6	4	2	0.199845	1	6	1	160	5783.41	390	124.09	6600	0.0505557	0.089391	0.0479636	0.00613949	0.00200997	0	0.0037857
9	1	6	0	2	0.338179	0	0	7	187	6661.61	440	119.35	6940	0.0989279	0.15971	0.0659513	0	0	0	0.01359
10	1	7	3	2	0.04933	0	0	0	230	6205.02	526	129.89	7880	0.0143104	0.0215165	0.0135031	0	0	0	0
11	1	7	4	2	0.485966	1	1	3	225	8483.35	469	115.68	8215	0.124231	0.233561	0.0934638	0.00621127	0.00185885	0	0.0266397
12	1	5	3	2	0.687034	1	6	2	195	8135.96	452	115.28	7815	0.206574	0.303597	0.142561	0.0139565	0.00223288	0	0.0181124
13	1	8.5	3	2	0.527441	1	2	0	185	7961.51	482	122.08	8745	0.121294	0.233626	0.109721	0.00960027	0.005705	0	0.0474951
14	1	6	3	2	0.182867	0	0	0	190	6262.95	470	129.9	7955	0.0607501	0.0686603	0.0470002	0.00265226	0.00380459	0	0
15	1	8	0	1	0.171712	0	0	.	130	6533.47	310	111.42	5795	0.042118	0.0746449	0.0402902	0.00406906	0	0	0.0105901
16	1	8	0	2	1.59078	1	2	0	190	7502.03	419	117.4	7520	0.337019	0.682968	0.339538	0.0625888	0.0114969	0.00455645	0.152611
17	1	7.5	0	1	2.45434	1	3	2	290	8232.52	632	116.1	8040	0.524836	1.11965	0.493517	0.0619616	0.0126757	0.00434865	0.237351
18	1	7	2	1	0.906516	0	0	8	295	8824.91	638	113.3	8140	0.196852	0.432998	0.18089	0.0184147	0.00865196	0.00438643	0.064323
19	1	8	3	2	0.648055	1	3	0	62	.	240	.	4665	0.134676	0.295549	0.128189	0.00949826	0.00391416	0.00214977	0.0740781
20	1	9.5	0	2	0.765676	0	0	3	284	7376.5	614	122	8090	0.154583	0.36673	0.160832	0.0152637	0.00451111	0.00256158	0.0611947
21	1	6	0	1	0.605973	1	1	5	222	6552.8	539	120.93	7040	0.14995	0.273878	0.123179	0.0225782	0.00421263	0	0.0321747
22	1	8.5	3	1	0.420205	1	1	0	92	7235.68	312	106.86	5820	0.0996707	0.219737	0.0845738	0.00454133	0	0	0.011682
23	1	7	3	2	0.291036	1	3	0	240	7069.56	433	118.55	7250	0.0704828	0.123904	0.0799947	0.00819102	0	0	0.00846305
24	1	7	3	1	0.183434	1	2	10	210	6517.53	470	126.88	7835	0.0484224	0.0878608	0.0428102	0	0	0	0.00434109
25	1	8.5	4	2	0.159399	1	2	3	257	7511.85	558	124.26	8600	0.050124	0.0690041	0.0346947	0	0	0	0.00557655
26	1	7	2	1	0.193485	1	3	0	127	6854.52	355	110	5900	0.0647405	0.0854579	0.0432862	0	0	0	0
27	1	7.5	1	2	0.266623	1	1	0	60	.	198	91.63	.	0.0745083	0.102263	0.070096	0.0132651	0	0	0.00649086
28	1	4.5	2	1	0.870359	1	1	2	185	5657.05	450	116.55	5575	0.153092	0.396909	0.170825	0.0124868	0.00762052	0.00405017	0.125374
29	1	5	0	2	1.02333	1	2	4	285	8421.49	611	115.01	8045	0.182933	0.42735	0.183731	0.0173568	0.0100083	0.00572011	0.196229
101	2	8.5	3	1	0.177142	0	0	0	301	.	705	113.8	8955	0.0428709	0.0835159	0.0365045	0.00619616	0	0	0.00805501
102	2	6	5	1	0.29958	0	0	4	297	.	725	120.09	9510	0.0734392	0.145255	0.0431464	0.00667599	0.00274671	0	0.0283172
103	2	6	4	1	0.056892	1	1	1	290	.	724	114.51	9560	0.0127443	0.0254043	0.0111229	0.00125057	0	0	0.00636996
104	2	6	4.5	1	0.33232	1	2	0	298	.	690	110.8	9250	0.0843113	0.156578	0.053457	0.00596192	0.00303385	0	0.0289784
105	2	7	3	2	0.260771	1	1	27	297	.	740	118.26	9460	0.066412	0.119	0.0525049	0.0050665	0.00415596	0	0.0136316
106	2	11	5	2	0.0391464	0	0	3	317	.	732	107.75	9980	0.00914037	0.0170243	0.00827414	0.00128079	0	0	0.00342678
107	2	7	3	1	0.274968	0	0	3	312	.	692	109.64	8560	0.0595756	0.143026	0.0532832	0.00405395	0.003423	0	0.0116065
108	2	6	4	1	0.385858	1	4	5	293	.	690	103.36	8535	0.0974873	0.194873	0.0614742	0.00406906	0.00399728	0	0.0239572
109	2	6	4	2	0.111002	1	1	0	309	.	720	112.93	9485	0.0264925	0.0467999	0.0208214	0.00374037	0	0	0.013148
110	2	7	4	1	0.0332059	0	0	0	313	.	742	110.92	10000	0.0119312	0.0133784	0.00789633	0	0	0	0
111	2	7	4	2	0.0801763	1	1	6	299	.	742	105.34	8345	0.0240179	0.0328397	0.0172737	0.00209309	0.00170772	0	0.00224422
112	2	7	4	1	0.239358	0	0	5	323	.	717	115.83	10000	0.0646151	0.110454	0.0512543	0.00595436	0.00120145	0	0.0058788
113	2	6	3.5	2	0.301293	0	0	1	290	.	720	111.89	8170	0.0729724	0.150227	0.0630988	0.00355524	0.00223666	0	0.00920357
114	2	10	4	1	0.145832	0	0	3	310	.	720	112.49	8210	0.0358236	0.0733036	0.0298776	0.00178329	0	0	0.00504383
115	2	8.5	4	1	0.182783	0	0	8	310	.	725	105.42	9340	0.0522522	0.091178	0.0337351	0.00116367	0.00162838	0	0.00282605
116	2	8	4	1	0.792519	0	0	28	312	.	706	116.66	9000	0.185899	0.355539	0.161074	0.0136996	0.0128797	0.00389905	0.0595285
117	2	8	3	1	0.128155	0	0	9	280	.	716	115.7	9700	0.0269342	0.0672246	0.0293978	0.00170394	0	0	0.00289406
118	2	5	4	1	0.192963	1	1	10	320	.	750	122.01	8825	0.0570709	0.0868898	0.0407511	0.0026447	0.00185507	0	0.0037517
119	2	9	4	1	0.283585	0	0	19	307	.	724	110.62	8765	0.0783181	0.121781	0.0569745	0.00419752	0.00989119	0.00126568	0.0111569
120	2	8	5	2	0.563512	0	0	0	302	.	740	117	9145	0.11893	0.240547	0.118687	0.0119012	0.00664576	0.00391794	0.0628835
121	2	7	4	2	0.22146	0	0	1	280	.	740	108.38	9500	0.0438346	0.127705	0.0437245	0.00208554	0	0	0.00411062
122	2	8	5	2	0.929829	0	0	0	305	.	722	109.2	9020	0.182235	0.459721	0.190377	0.00966828	0.00919979	0.00306786	0.0755592
123	2	8	7	1	0.221595	0	0	11	321	.	742	114.01	9180	0.0587724	0.105191	0.0469397	0.00517984	0.00341545	0	0.00209687
124	2	7.5	5	1	0.809462	0	0	1	302	.	712	112.04	8400	0.193961	0.403808	0.153374	0.0173417	0.0049267	0.00201375	0.0340373
125	2	8	5	1	0.266258	1	1	1	275	.	731	113.59	9235	0.0769428	0.127282	0.0490139	0.00346078	0.00382726	0	0.00573145
126	2	8	3	1	0.578424	0	0	13	308	.	712	111.21	8545	0.136543	0.28587	0.109245	0.00662309	0.00616216	0	0.0339807
127	2	9	5	1	0.46013	1	2	9	302	.	770	111.45	8455	0.138652	0.195179	0.0962747	0.0118709	0.00711047	0.00149237	0.00955116
128	2	7	5	1	0.333827	0	0	9	295	.	709	107.87	9225	0.0716874	0.172389	0.0662876	0.0116178	0.00272027	0	0.00912423
129	2	7	4.5	2	0.102669	0	0	3	285	.	706	114.37	9500	0.0244195	0.0413103	0.0233376	0.0127286	0	0	0.000872752
130	2	10	4	1	0.115251	0	0	16	297	.	739	114.63	10000	0.0237218	0.0551647	0.0290842	0.00212332	0.00190041	0	0.00325676
131	2	9	5	1	0.19127	0	0	1	310	.	710	109.91	9300	0.0536928	0.0807995	0.0412309	0.00527052	0.00457534	0	0.00570122
132	2	6	6	2	0.439768	1	2	3	292	.	703	117.79	8580	0.112536	0.20303	0.0969548	0.0097854	0.00387638	0	0.0135862
133	2	8	4	1	0.158939	0	0	4	296	.	736	115.27	9050	0.0450995	0.0714334	0.0340676	0.00221399	0.00254647	0	0.00357791
134	2	8	4	1	0.123806	0	0	2	309	.	722	109.67	8900	0.034358	0.0542277	0.0312831	0.00237645	0	0	0.00156037
135	2	7	5	2	0.233891	1	1	6	315	.	711	114.29	8480	0.0526538	0.112415	0.0488439	0.00406151	0.00333233	0	0.012585
136	2	7	5	1	0.401342	1	1	43	306	.	725	119.87	9670	0.105162	0.191975	0.0754987	0.00596947	0.00502871	0.00196841	0.0157398
137	2	8	4	1	0.436147	0	0	5	310	.	720	102.06	9300	0.10087	0.215793	0.0821143	0.00804745	0.00390283	0.00208932	0.0233301
138	2	8	4	1	0.139646	1	5	7	314	.	734	113.63	9370	0.0382631	0.0613382	0.0346645	0.00332477	0	0	0.00205531
139	2	8.5	4.5	1	0.220226	0	0	13	308	.	726	116.55	9925	0.054777	0.110579	0.0442723	0.00370636	0.00313586	0	0.00375548
140	2	7	5	1	0.368033	0	0	4	294	.	720	107.89	9850	0.100102	0.155025	0.0805463	0.00854239	0.0161742	0	0.00764319
141	2	9	4	1	0.687585	0	0	9	301	.	742	116.02	9925	0.162971	0.331525	0.14037	0.00599592	0.00659287	0.00129213	0.0388394
142	2	9	5	1	0.336861	0	0	7	289	.	695	113.3	8540	0.0767018	0.143044	0.0750567	0.00984585	0.00260692	0.00316987	0.0264357
143	2	8	5	1	0.337258	0	0	5	302	.	722	109.31	9400	0.0927138	0.158905	0.073553	0.00408796	0.00406529	0	0.00393305
144	2	10	6	2	0.18216	0	0	4	294	.	712	118.33	8830	0.0433929	0.0849441	0.0452131	0.00542164	0	0	0.00318876
145	2	8	4	2	0.182354	1	3	8	306	.	729	119.34	9580	0.0472478	0.0904828	0.0392209	0.00220266	0	0	0.00320009
146	2	8	4	1	0.450754	0	0	18	300	.	703	109.46	7800	0.111597	0.228982	0.087789	0.00313208	0.00336633	0	0.0158871
147	2	7	4	1	0.921376	0	0	5	310	.	736	114.09	8945	0.256804	0.427123	0.170795	0.0130082	0.0198202	0.00236512	0.0314606
148	2	8	4	1	0.178998	0	0	7	317	.	734	122.51	7210	0.0525735	0.0833799	0.0371467	0.0026447	0	0	0.00325298
149	2	8.5	4	1	0.972879	0	0	33	308	.	722	113.25	8420	0.242639	0.466412	0.200684	0.00850083	0.0107148	0	0.0439285
150	2	8	5	1	0.353915	0	0	0	308	.	720	118.7	8720	0.0849337	0.172884	0.0788915	0.00293184	0.00264848	0	0.0116254
151	2	10	3	1	0.332897	0	0	6	312	.	723	121.24	8450	0.0673155	0.17489	0.0662914	0.00751096	0.00278072	0.00192686	0.0121807
152	2	8	4	1	0.200455	0	0	6	310	.	730	119.82	9620	0.0577585	0.0922132	0.0427006	0.00273538	0.00222155	0	0.00282605
153	2	6	5	1	0.290819	0	0	7	302	.	713	111.4	9840	0.0656792	0.152569	0.0551685	0.00320009	0.00358924	0	0.0106128
154	2	8	4	1	0.225983	0	0	2	280	.	722	104.91	8690	0.0514893	0.118222	0.0438341	0.00221022	0.00357035	0	0.0066571
